# Supplementary material for: ﻿Revision of two species of Sinopotamon Bott, 1967 (Crustacea, Brachyura, Potamidae) endemic to China: a new combination and a new synonym
Source: Zookeys. 2022 Jul 14;1112:179–97. doi: 10.3897/zookeys.1112.85278 (PMC9848662; doi:10.3897/zookeys.1112.85278)
Supplement: XML Treatment for Sinopotamon fukienense [file zookeys.1112.85278-treatment1.xml]

<!DOCTYPE tp:taxon-treatment
  PUBLIC "-//TaxonX//DTD Taxonomic Treatment Publishing DTD v0 20100105//EN" "tax-treatment-NSO.dtd">
<tp:taxon-treatment xmlns:tp="http://www.plazi.org/taxpub"><tp:treatment-meta><kwd-group><label>Taxon classification</label><kwd>
                  <named-content content-type="kingdom">Animalia</named-content>
                </kwd><kwd>
                  <named-content content-type="order">Decapoda</named-content>
                </kwd><kwd>
                  <named-content content-type="family">Potamidae</named-content>
                </kwd></kwd-group><mixed-citation publication-type="journal"><person-group><name><surname>Wang</surname><given-names>Ruxiao</given-names></name><name><surname>Pan</surname><given-names>Da</given-names></name><name><surname>Chen</surname><given-names>Hui</given-names></name><name><surname>Zhu</surname><given-names>Binqing</given-names></name><name><surname>Sun</surname><given-names>Hongying</given-names></name></person-group><article-title>﻿Revision of two species of <italic><tp:taxon-name><tp:taxon-name-part taxon-name-part-type="genus" reg="Sinopotamon">Sinopotamon</tp:taxon-name-part></tp:taxon-name></italic> Bott, 1967 (<tp:taxon-name><tp:taxon-name-part taxon-name-part-type="subphylum">Crustacea</tp:taxon-name-part></tp:taxon-name>, <tp:taxon-name><tp:taxon-name-part taxon-name-part-type="infraorder">Brachyura</tp:taxon-name-part></tp:taxon-name>, <tp:taxon-name><tp:taxon-name-part taxon-name-part-type="family">Potamidae</tp:taxon-name-part></tp:taxon-name>) endemic to China: a new combination and a new synonym</article-title><source>Zookeys</source><day>14</day><month>07</month><year>2022</year><volume>1112</volume><fpage>179</fpage><lpage>197</lpage><pub-id pub-id-type="doi">10.3897/zookeys.1112.85278</pub-id></mixed-citation></tp:treatment-meta><tp:nomenclature><label>﻿</label><tp:taxon-name>
                <object-id xmlns:xlink="http://www.w3.org/1999/xlink" content-type="arpha" xlink:type="simple">3FFBDEF4-9D18-5559-B97E-C658B048620E</object-id>
                <tp:taxon-name-part taxon-name-part-type="genus" reg="Sinopotamon">Sinopotamon</tp:taxon-name-part>
                <tp:taxon-name-part taxon-name-part-type="species" reg="fukienense">fukienense</tp:taxon-name-part>
              </tp:taxon-name><tp:taxon-authority>Dai &amp; Chen, 1979</tp:taxon-authority><xref ref-type="fig" rid="F2">Figs 2</xref><xref ref-type="fig" rid="F3">, 3</xref><tp:nomenclature-citation-list><tp:nomenclature-citation><tp:taxon-name>
                    <tp:taxon-name-part taxon-name-part-type="genus" reg="Sinopotamon">Sinopotamon</tp:taxon-name-part>
                    <tp:taxon-name-part taxon-name-part-type="species" reg="fukienense">fukienense</tp:taxon-name-part>
                  </tp:taxon-name><comment>Dai &amp; Chen, 1979: 247, fig. 2(1)–(3); <xref ref-type="bibr" rid="B7">Dai 1999</xref>: 259, pl. 17 (7), fig. 136.</comment></tp:nomenclature-citation><tp:nomenclature-citation><tp:taxon-name>
                    <tp:taxon-name-part taxon-name-part-type="genus" reg="Sinopotamon">Sinopotamon</tp:taxon-name-part>
                    <tp:taxon-name-part taxon-name-part-type="species" reg="wuyiensis">wuyiensis</tp:taxon-name-part>
                  </tp:taxon-name><comment>Li, Lin, Cheng &amp; Tang, 1985: 144, figs 1–6 [synonymy].</comment></tp:nomenclature-citation></tp:nomenclature-citation-list></tp:nomenclature><tp:treatment-sec sec-type="material" id="SECID0EDOAG"><title>Material examined.</title><p>2 males, 23.2 × 29.0 mm, NNU11B-211121SF1; 22.0 × 27.6 mm, <named-content xmlns:xlink="http://www.w3.org/1999/xlink" content-type="dwc:institutional_code" xlink:title="Nanjing Normal University" xlink:href="http://grbio.org/institution/nanjing-normal-university" xlink:type="simple">NNU</named-content> 11B-211121SF2, Guadun, Wuyishan National Park, Fujian, coll. Caixin Liu, Kangqin Zhang, Ruxiao Wang &amp; Hongying Sun, 21 November 2021. 3 female, 17.5 × 22.3 mm, <named-content xmlns:xlink="http://www.w3.org/1999/xlink" content-type="dwc:institutional_code" xlink:title="Nanjing Normal University" xlink:href="http://grbio.org/institution/nanjing-normal-university" xlink:type="simple">NNU</named-content> 11B-211121SF3; 19.5 × 25.4 mm, <named-content xmlns:xlink="http://www.w3.org/1999/xlink" content-type="dwc:institutional_code" xlink:title="Nanjing Normal University" xlink:href="http://grbio.org/institution/nanjing-normal-university" xlink:type="simple">NNU</named-content> 11B-211121SF4; 20.5 × 26.1 mm, <named-content xmlns:xlink="http://www.w3.org/1999/xlink" content-type="dwc:institutional_code" xlink:title="Nanjing Normal University" xlink:href="http://grbio.org/institution/nanjing-normal-university" xlink:type="simple">NNU</named-content> 11B-211121SF5, same data as above. 1 male, 22.5 × 28.1 mm, <named-content xmlns:xlink="http://www.w3.org/1999/xlink" content-type="dwc:institutional_code" xlink:title="Nanjing Normal University" xlink:href="http://grbio.org/institution/nanjing-normal-university" xlink:type="simple">NNU</named-content> 11B-211217SF6, Guadun, Wuyishan National Park, Fujian, coll. Hui Chen, Yunlong Sun, Ruxiao Wang &amp; Hongying Sun, 17 December 2021. 2 males, 17.9 × 22.2 mm, <named-content xmlns:xlink="http://www.w3.org/1999/xlink" content-type="dwc:institutional_code" xlink:title="Nanjing Normal University" xlink:href="http://grbio.org/institution/nanjing-normal-university" xlink:type="simple">NNU</named-content> 11B-211217SF7; 17.6 × 22.3 mm, <named-content xmlns:xlink="http://www.w3.org/1999/xlink" content-type="dwc:institutional_code" xlink:title="Nanjing Normal University" xlink:href="http://grbio.org/institution/nanjing-normal-university" xlink:type="simple">NNU</named-content> 11B-211217SF8, Tongmuguan, Wuyishan National Park, Fujian, same data as above. 1 female, 16.8 × 21.0 mm, <named-content xmlns:xlink="http://www.w3.org/1999/xlink" content-type="dwc:institutional_code" xlink:title="Nanjing Normal University" xlink:href="http://grbio.org/institution/nanjing-normal-university" xlink:type="simple">NNU</named-content> 11B-211217SF9, same data as above. 4 females, 17.9 × 23.7 mm, <named-content xmlns:xlink="http://www.w3.org/1999/xlink" content-type="dwc:institutional_code" xlink:title="Nanjing Normal University" xlink:href="http://grbio.org/institution/nanjing-normal-university" xlink:type="simple">NNU</named-content> 11B-211121SF10, Dazhulan, Wuyishan National Park, Fujian, coll. Caixin Liu, Kangqin Zhang, Ruxiao Wang &amp; Hongying Sun, 21 November 2021. 3 females, 22.3 × 28.0 mm, <named-content xmlns:xlink="http://www.w3.org/1999/xlink" content-type="dwc:institutional_code" xlink:title="Nanjing Normal University" xlink:href="http://grbio.org/institution/nanjing-normal-university" xlink:type="simple">NNU</named-content> 11B-211215SF11; 17.0 × 21.2 mm, <named-content xmlns:xlink="http://www.w3.org/1999/xlink" content-type="dwc:institutional_code" xlink:title="Nanjing Normal University" xlink:href="http://grbio.org/institution/nanjing-normal-university" xlink:type="simple">NNU</named-content> 11B-211215SF12; 26.3 × 33.4 mm, <named-content xmlns:xlink="http://www.w3.org/1999/xlink" content-type="dwc:institutional_code" xlink:title="Nanjing Normal University" xlink:href="http://grbio.org/institution/nanjing-normal-university" xlink:type="simple">NNU</named-content> 11B-211215SF13, same data as above, 15 December 2021. 2 males, 22.5 × 29.0 mm, <named-content xmlns:xlink="http://www.w3.org/1999/xlink" content-type="dwc:institutional_code" xlink:title="Nanjing Normal University" xlink:href="http://grbio.org/institution/nanjing-normal-university" xlink:type="simple">NNU</named-content> 11B-211219SF14; 21.3 × 27.2 mm, <named-content xmlns:xlink="http://www.w3.org/1999/xlink" content-type="dwc:institutional_code" xlink:title="Nanjing Normal University" xlink:href="http://grbio.org/institution/nanjing-normal-university" xlink:type="simple">NNU</named-content> 11B-211219SF15, Longdu, Wuyishan National Park, Fujian, coll. Hui Chen, Yunlong Sun, Ruxiao Wang &amp; Hongying Sun, 19 December 2021. 1 female, 21.8 × 27.7 mm, <named-content xmlns:xlink="http://www.w3.org/1999/xlink" content-type="dwc:institutional_code" xlink:title="Nanjing Normal University" xlink:href="http://grbio.org/institution/nanjing-normal-university" xlink:type="simple">NNU</named-content> 11B-211219SF16, same data as above. 1 male, 19.6 × 24.9 mm, <named-content xmlns:xlink="http://www.w3.org/1999/xlink" content-type="dwc:institutional_code" xlink:title="Nanjing Normal University" xlink:href="http://grbio.org/institution/nanjing-normal-university" xlink:type="simple">NNU</named-content> 11B-211218SF17, Qiaoxia, Wuyishan National Park, Fujian, coll. Hui Chen, Yunlong Sun, Ruxiao Wang &amp; Hongying Sun, 18 December 2021. 1 female, 17.9 × 22.8 mm, <named-content xmlns:xlink="http://www.w3.org/1999/xlink" content-type="dwc:institutional_code" xlink:title="Nanjing Normal University" xlink:href="http://grbio.org/institution/nanjing-normal-university" xlink:type="simple">NNU</named-content> 11B-211218SF18, same data as above. 1 female, 35.5 × 43.4 mm, <named-content xmlns:xlink="http://www.w3.org/1999/xlink" content-type="dwc:institutional_code" xlink:title="Nanjing Normal University" xlink:href="http://grbio.org/institution/nanjing-normal-university" xlink:type="simple">NNU</named-content> 11B-211218SF19, Jiangdun, Wuyishan National Park, Fujian, same data as above.</p></tp:treatment-sec><tp:treatment-sec sec-type="distribution" id="SECID0ERQAG"><title>Distribution and habitat.</title><p>Jiangxi Province, and Minjiang basin in Fujian Province. The crabs were found under rocks in mountain streams.</p></tp:treatment-sec><tp:treatment-sec sec-type="remarks" id="SECID0EWQAG"><title>Remarks.</title><p><italic><tp:taxon-name><tp:taxon-name-part taxon-name-part-type="genus" reg="Sinopotamon">Sinopotamon</tp:taxon-name-part><tp:taxon-name-part taxon-name-part-type="species" reg="wuyiensis">wuyiensis</tp:taxon-name-part></tp:taxon-name></italic> was considered a new species based on its distinct morphological characters in both male and female specimens, especially in the male specimen having a pair of vulvae on sternite 6, which is not seen in any known species of <italic><tp:taxon-name><tp:taxon-name-part taxon-name-part-type="genus" reg="Sinopotamon">Sinopotamon</tp:taxon-name-part></tp:taxon-name></italic>. Unfortunately, the type material of <italic><tp:taxon-name><tp:taxon-name-part taxon-name-part-type="genus" reg="Sinopotamon">S.</tp:taxon-name-part><tp:taxon-name-part taxon-name-part-type="species" reg="wuyiensis">wuyiensis</tp:taxon-name-part></tp:taxon-name></italic>, which was originally deposited in Fujian Research Institute of Parasite Disease, Fuzhou, Fujian Province, is now lost (Youzhu Cheng, pers. comm.). Therefore, to investigate the status and validity of <italic><tp:taxon-name><tp:taxon-name-part taxon-name-part-type="genus" reg="Sinopotamon">S.</tp:taxon-name-part><tp:taxon-name-part taxon-name-part-type="species" reg="wuyiensis">wuyiensis</tp:taxon-name-part></tp:taxon-name></italic>, we conducted comprehensive collections in Tongmu Village but found no record of <italic><tp:taxon-name><tp:taxon-name-part taxon-name-part-type="genus" reg="Sinopotamon">S.</tp:taxon-name-part><tp:taxon-name-part taxon-name-part-type="species" reg="wuyiensis">wuyiensis</tp:taxon-name-part></tp:taxon-name></italic> in the area. Instead, we collected 21 new specimens from 14 localities within the area (Fig. <xref ref-type="fig" rid="F1">1</xref>), all of which were identified as <italic><tp:taxon-name><tp:taxon-name-part taxon-name-part-type="genus" reg="Sinopotamon">S.</tp:taxon-name-part><tp:taxon-name-part taxon-name-part-type="species" reg="fukienense">fukienense</tp:taxon-name-part></tp:taxon-name></italic> by morphological comparison (Figs <xref ref-type="fig" rid="F2">2</xref>, <xref ref-type="fig" rid="F3">3</xref>). According to the original description of <italic><tp:taxon-name><tp:taxon-name-part taxon-name-part-type="genus" reg="Sinopotamon">S.</tp:taxon-name-part><tp:taxon-name-part taxon-name-part-type="species" reg="wuyiensis">wuyiensis</tp:taxon-name-part></tp:taxon-name></italic>, apart from the unique male sternite 6, <italic><tp:taxon-name><tp:taxon-name-part taxon-name-part-type="genus" reg="Sinopotamon">S.</tp:taxon-name-part><tp:taxon-name-part taxon-name-part-type="species" reg="wuyiensis">wuyiensis</tp:taxon-name-part></tp:taxon-name></italic> is identical with <italic><tp:taxon-name><tp:taxon-name-part taxon-name-part-type="genus" reg="Sinopotamon">S.</tp:taxon-name-part><tp:taxon-name-part taxon-name-part-type="species" reg="fukienense">fukienense</tp:taxon-name-part></tp:taxon-name></italic> in most characters, including outer margin of external orbital angle lined with 5–7 granules (Fig. <xref ref-type="fig" rid="F2">2A</xref>; cf. <xref ref-type="bibr" rid="B8">Dai and Chen 1979</xref>; <xref ref-type="bibr" rid="B19">Li et al. 1985</xref>; <xref ref-type="bibr" rid="B7">Dai 1999</xref>); anterolateral margin ~ 2× as long as external orbital outer margin (Fig. <xref ref-type="fig" rid="F2">2A</xref>; cf. <xref ref-type="bibr" rid="B8">Dai and Chen 1979</xref>; <xref ref-type="bibr" rid="B19">Li et al. 1985</xref>; <xref ref-type="bibr" rid="B7">Dai 1999</xref>); <abbrev xmlns:xlink="http://www.w3.org/1999/xlink" xlink:title="male first gonopod" id="ABBRID0EHVAG" xlink:type="simple">G1</abbrev> terminal segment tapering, tip directed outwards (Fig. <xref ref-type="fig" rid="F2">2D</xref>; cf. <xref ref-type="bibr" rid="B8">Dai and Chen 1979</xref>: fig. 2(1), (2); <xref ref-type="bibr" rid="B19">Li et al. 1985</xref>: figs 1, 2; <xref ref-type="bibr" rid="B7">Dai 1999</xref>: fig. 136(3), (4)), not reaching suture sternites 5/6 (Fig. <xref ref-type="fig" rid="F2">2D</xref>; cf. <xref ref-type="bibr" rid="B8">Dai and Chen 1979</xref>: fig. 2(1), (2); <xref ref-type="bibr" rid="B19">Li et al. 1985</xref>: figs 1, 2; <xref ref-type="bibr" rid="B7">Dai 1999</xref>: fig. 136(3), (4)), subterminal segment to terminal segment ratio ~ 2.5 (Fig. <xref ref-type="fig" rid="F2">2D</xref>; cf. <xref ref-type="bibr" rid="B8">Dai and Chen 1979</xref>; <xref ref-type="bibr" rid="B19">Li et al. 1985</xref>; <xref ref-type="bibr" rid="B7">Dai 1999</xref>); female pleon subovate, vulvae ovate (Fig. <xref ref-type="fig" rid="F3">3</xref>; cf. <xref ref-type="bibr" rid="B8">Dai and Chen 1979</xref>; <xref ref-type="bibr" rid="B19">Li et al. 1985</xref>: figs 5, 6; <xref ref-type="bibr" rid="B7">Dai 1999</xref>: fig. 136(7), (8)). Therefore, it is most likely that the holotype of <italic><tp:taxon-name><tp:taxon-name-part taxon-name-part-type="genus" reg="Sinopotamon">S.</tp:taxon-name-part><tp:taxon-name-part taxon-name-part-type="species" reg="wuyiensis">wuyiensis</tp:taxon-name-part></tp:taxon-name></italic> is a rare gynandromorphic specimen (Youzhu Cheng, pers. comm.), rather than a representative of a new species. Therefore, <italic><tp:taxon-name><tp:taxon-name-part taxon-name-part-type="genus" reg="Sinopotamon">S.</tp:taxon-name-part><tp:taxon-name-part taxon-name-part-type="species" reg="wuyiensis">wuyiensis</tp:taxon-name-part></tp:taxon-name></italic> is herein synonymized with <italic><tp:taxon-name><tp:taxon-name-part taxon-name-part-type="genus" reg="Sinopotamon">S.</tp:taxon-name-part><tp:taxon-name-part taxon-name-part-type="species" reg="fukienense">fukienense</tp:taxon-name-part></tp:taxon-name></italic>.</p><fig id="F2" position="float" orientation="portrait"><object-id xmlns:xlink="http://www.w3.org/1999/xlink" content-type="doi" xlink:type="simple">10.3897/zookeys.1112.85278.figure2</object-id><object-id xmlns:xlink="http://www.w3.org/1999/xlink" content-type="arpha" xlink:type="simple">FC5AEF26-A28D-53FF-B938-25246A93C09D</object-id><label>Figure 2.</label><caption><p><italic><tp:taxon-name><tp:taxon-name-part taxon-name-part-type="genus" reg="Sinopotamon">Sinopotamon</tp:taxon-name-part><tp:taxon-name-part taxon-name-part-type="species" reg="fukienense">fukienense</tp:taxon-name-part></tp:taxon-name></italic>, male, 23.2 × 29.0 mm, NNU11B-211121SF1 <bold>A</bold> dorsal overall view ventral <bold>B</bold> view of anterior thoracic sternum and pleon <bold>C</bold> frontal view <bold>D</bold> ventral view of sterno-pleonal cavity with right <abbrev xmlns:xlink="http://www.w3.org/1999/xlink" xlink:title="male first gonopod" id="ABBRID0EHZAG" xlink:type="simple">G1</abbrev> in situ (left <abbrev xmlns:xlink="http://www.w3.org/1999/xlink" xlink:title="male first gonopod" id="ABBRID0ELZAG" xlink:type="simple">G1</abbrev> removed). Scale bars: 1.0 cm.</p></caption><graphic xmlns:xlink="http://www.w3.org/1999/xlink" xlink:href="zookeys-1112-179_article-85278__-g002.jpg" position="float" orientation="portrait" xlink:type="simple" id="oo_715097.jpg"><uri content-type="original_file" xlink:type="simple">https://binary.pensoft.net/fig/715097</uri></graphic></fig><fig id="F3" position="float" orientation="portrait"><object-id xmlns:xlink="http://www.w3.org/1999/xlink" content-type="doi" xlink:type="simple">10.3897/zookeys.1112.85278.figure3</object-id><object-id xmlns:xlink="http://www.w3.org/1999/xlink" content-type="arpha" xlink:type="simple">6F3DE0F8-E884-5AFD-9DBF-5873AF5EBB71</object-id><label>Figure 3.</label><caption><p><italic><tp:taxon-name><tp:taxon-name-part taxon-name-part-type="genus" reg="Sinopotamon">Sinopotamon</tp:taxon-name-part><tp:taxon-name-part taxon-name-part-type="species" reg="fukienense">fukienense</tp:taxon-name-part></tp:taxon-name></italic>, female, 22.5 × 29.0 mm, <named-content xmlns:xlink="http://www.w3.org/1999/xlink" content-type="dwc:institutional_code" xlink:title="Nanjing Normal University" xlink:href="http://grbio.org/institution/nanjing-normal-university" xlink:type="simple">NNU</named-content> 11B-211219SF14 <bold>A</bold> ventral view of pleon <bold>B</bold> ventral view showing female vulvae. Scale bars: 1.0 cm.</p></caption><graphic xmlns:xlink="http://www.w3.org/1999/xlink" xlink:href="zookeys-1112-179_article-85278__-g003.jpg" position="float" orientation="portrait" xlink:type="simple" id="oo_715098.jpg"><uri content-type="original_file" xlink:type="simple">https://binary.pensoft.net/fig/715098</uri></graphic></fig></tp:treatment-sec><tp:treatment-sec><!--Section generated to contain objects referenced in tp:taxon-treatment.--><fig id="F1" position="float" orientation="portrait"><object-id xmlns:xlink="http://www.w3.org/1999/xlink" content-type="doi" xlink:type="simple">10.3897/zookeys.1112.85278.figure1</object-id><object-id xmlns:xlink="http://www.w3.org/1999/xlink" content-type="arpha" xlink:type="simple">D6F0DFE2-B63E-5A56-B5D5-9B9FFE3BA1E2</object-id><label>Figure 1.</label><caption><p>Localities of the sampling sites for <italic><tp:taxon-name><tp:taxon-name-part taxon-name-part-type="genus" reg="Huananpotamon">Huananpotamon</tp:taxon-name-part><tp:taxon-name-part taxon-name-part-type="species" reg="koatenense">koatenense</tp:taxon-name-part></tp:taxon-name></italic> and <italic><tp:taxon-name><tp:taxon-name-part taxon-name-part-type="genus" reg="Sinopotamon">Sinopotamon</tp:taxon-name-part><tp:taxon-name-part taxon-name-part-type="species" reg="fukienense">fukienense</tp:taxon-name-part></tp:taxon-name></italic> in the Wuyishan National Park, Fujian.</p></caption><graphic xmlns:xlink="http://www.w3.org/1999/xlink" xlink:href="zookeys-1112-179_article-85278__-g001.jpg" position="float" orientation="portrait" xlink:type="simple" id="oo_715096.jpg"><uri content-type="original_file" xlink:type="simple">https://binary.pensoft.net/fig/715096</uri></graphic></fig></tp:treatment-sec><ref-list><ref id="B7"><mixed-citation xmlns:xlink="http://www.w3.org/1999/xlink" xlink:type="simple"><person-group><name name-style="western"><surname>Dai</surname><given-names>AY</given-names></name></person-group> (<year>1999</year>) <source>Fauna Sinica: <tp:taxon-name><tp:taxon-name-part taxon-name-part-type="phylum">Arthropoda</tp:taxon-name-part></tp:taxon-name><tp:taxon-name><tp:taxon-name-part taxon-name-part-type="subphylum">Crustacea</tp:taxon-name-part></tp:taxon-name><tp:taxon-name><tp:taxon-name-part taxon-name-part-type="class">Malacostraca</tp:taxon-name-part></tp:taxon-name><tp:taxon-name><tp:taxon-name-part taxon-name-part-type="order">Decapoda</tp:taxon-name-part></tp:taxon-name><tp:taxon-name><tp:taxon-name-part taxon-name-part-type="family">Parathelphusidae</tp:taxon-name-part></tp:taxon-name><tp:taxon-name><tp:taxon-name-part taxon-name-part-type="family">Potamidae</tp:taxon-name-part></tp:taxon-name>.</source><publisher-name>Science Press</publisher-name>, <publisher-loc>Beijing, China</publisher-loc>, <size units="page">501 pp</size>. [In Chinese with English summary]</mixed-citation></ref><ref id="B8"><mixed-citation xmlns:xlink="http://www.w3.org/1999/xlink" xlink:type="simple"><person-group><name name-style="western"><surname>Dai</surname><given-names>AY</given-names></name><name name-style="western"><surname>Chen</surname><given-names>GX</given-names></name></person-group> (<year>1979</year>) <article-title>On the freshwater crabs from Fujian Province.</article-title><source>Acta Zoologica Sinica</source><volume>25</volume>: <fpage>243</fpage>–<lpage>249</lpage>. [in Chinese with English abstract]</mixed-citation></ref><ref id="B19"><mixed-citation xmlns:xlink="http://www.w3.org/1999/xlink" xlink:type="simple"><person-group><name name-style="western"><surname>Li</surname><given-names>YS</given-names></name><name name-style="western"><surname>Lin</surname><given-names>JX</given-names></name><name name-style="western"><surname>Cheng</surname><given-names>YZ</given-names></name><name name-style="western"><surname>Tang</surname><given-names>JH</given-names></name></person-group> (<year>1985</year>) <article-title>A new species of <italic><tp:taxon-name><tp:taxon-name-part taxon-name-part-type="genus">Sinopotamon</tp:taxon-name-part></tp:taxon-name></italic> crab harbouring metacercariae of lung flukes from the Wuyishan National Reserve, Fujian (<tp:taxon-name><tp:taxon-name-part taxon-name-part-type="order">Decapoda</tp:taxon-name-part></tp:taxon-name>: <tp:taxon-name><tp:taxon-name-part taxon-name-part-type="family">Sinopotamonidae</tp:taxon-name-part></tp:taxon-name>).</article-title><source>Wuyi Science Journal</source><volume>5</volume>: <fpage>141</fpage>–<lpage>146</lpage>. [in Chinese with English abstract]</mixed-citation></ref></ref-list></tp:taxon-treatment>
