# Supplementary material for: ﻿Revision of two species of Sinopotamon Bott, 1967 (Crustacea, Brachyura, Potamidae) endemic to China: a new combination and a new synonym
Source: Zookeys. 2022 Jul 14;1112:179–97. doi: 10.3897/zookeys.1112.85278 (PMC9848662; doi:10.3897/zookeys.1112.85278)
Supplement: XML Treatment for Huananpotamon koatenense [file zookeys.1112.85278-treatment2.xml]

<!DOCTYPE tp:taxon-treatment
  PUBLIC "-//TaxonX//DTD Taxonomic Treatment Publishing DTD v0 20100105//EN" "tax-treatment-NSO.dtd">
<tp:taxon-treatment xmlns:tp="http://www.plazi.org/taxpub"><tp:treatment-meta><kwd-group><label>Taxon classification</label><kwd>
                  <named-content content-type="kingdom">Animalia</named-content>
                </kwd><kwd>
                  <named-content content-type="order">Decapoda</named-content>
                </kwd><kwd>
                  <named-content content-type="family">Potamidae</named-content>
                </kwd></kwd-group><mixed-citation publication-type="journal"><person-group><name><surname>Wang</surname><given-names>Ruxiao</given-names></name><name><surname>Pan</surname><given-names>Da</given-names></name><name><surname>Chen</surname><given-names>Hui</given-names></name><name><surname>Zhu</surname><given-names>Binqing</given-names></name><name><surname>Sun</surname><given-names>Hongying</given-names></name></person-group><article-title>﻿Revision of two species of <italic><tp:taxon-name><tp:taxon-name-part taxon-name-part-type="genus" reg="Sinopotamon">Sinopotamon</tp:taxon-name-part></tp:taxon-name></italic> Bott, 1967 (<tp:taxon-name><tp:taxon-name-part taxon-name-part-type="subphylum">Crustacea</tp:taxon-name-part></tp:taxon-name>, <tp:taxon-name><tp:taxon-name-part taxon-name-part-type="infraorder">Brachyura</tp:taxon-name-part></tp:taxon-name>, <tp:taxon-name><tp:taxon-name-part taxon-name-part-type="family">Potamidae</tp:taxon-name-part></tp:taxon-name>) endemic to China: a new combination and a new synonym</article-title><source>Zookeys</source><day>14</day><month>07</month><year>2022</year><volume>1112</volume><fpage>179</fpage><lpage>197</lpage><pub-id pub-id-type="doi">10.3897/zookeys.1112.85278</pub-id></mixed-citation></tp:treatment-meta><tp:nomenclature><label>﻿</label><tp:taxon-name>
                <object-id xmlns:xlink="http://www.w3.org/1999/xlink" content-type="arpha" xlink:type="simple">CB6DC1E5-0706-5F8E-9E4B-907940E3BFE5</object-id>
                <tp:taxon-name-part taxon-name-part-type="genus" reg="Huananpotamon">Huananpotamon</tp:taxon-name-part>
                <tp:taxon-name-part taxon-name-part-type="species" reg="koatenense">koatenense</tp:taxon-name-part>
              </tp:taxon-name><tp:taxon-authority>(Rathbun, 1904)</tp:taxon-authority><tp:taxon-status xmlns:xlink="http://www.w3.org/1999/xlink" xlink:type="simple">comb. nov.</tp:taxon-status><xref ref-type="fig" rid="F4">Figs 4</xref><xref ref-type="fig" rid="F5">, 5</xref><xref ref-type="fig" rid="F6">, 6</xref><xref ref-type="fig" rid="F7">, 7A</xref><xref ref-type="fig" rid="F8">, 8A</xref><tp:nomenclature-citation-list><tp:nomenclature-citation><tp:taxon-name><tp:taxon-name-part taxon-name-part-type="genus" reg="Patamon">Patamon</tp:taxon-name-part> (<tp:taxon-name-part taxon-name-part-type="subgenus" reg="Potamon">Potamon</tp:taxon-name-part>) <tp:taxon-name-part taxon-name-part-type="species" reg="koatenensis">koatenensis</tp:taxon-name-part></tp:taxon-name><comment>Rathbun, 1904: 308–309, pl. 13, fig. 3.</comment></tp:nomenclature-citation><tp:nomenclature-citation><tp:taxon-name>
                    <tp:taxon-name-part taxon-name-part-type="genus" reg="Sinopotamon">Sinopotamon</tp:taxon-name-part>
                    <tp:taxon-name-part taxon-name-part-type="species" reg="koatenense">koatenense</tp:taxon-name-part>
                  </tp:taxon-name><comment>(Rathbun, 1904): <xref ref-type="bibr" rid="B23">Ng et al. 2008</xref>: 166.</comment></tp:nomenclature-citation></tp:nomenclature-citation-list></tp:nomenclature><tp:treatment-sec sec-type="type material" id="SECID0E34AG"><title>Type material.</title><p><tp:taxon-name><tp:taxon-name-part taxon-name-part-type="genus" reg="Potamon">Potamon</tp:taxon-name-part> (<tp:taxon-name-part taxon-name-part-type="subgenus" reg="Potamon">P.</tp:taxon-name-part>) <tp:taxon-name-part taxon-name-part-type="species" reg="koatenensis">koatenensis</tp:taxon-name-part></tp:taxon-name>, <bold><italic>holotype</italic></bold>, 1 female, 18.4 × 23.4 mm, <named-content xmlns:xlink="http://www.w3.org/1999/xlink" content-type="dwc:institutional_code" xlink:title="Muséum national d’Histoire naturelle, Paris" xlink:href="http://grbio.org/institution/museum-national-dhistoire-naturelle-2" xlink:type="simple">MNHN</named-content>-IU-2014-23011 (citation: <ext-link xmlns:xlink="http://www.w3.org/1999/xlink" xlink:type="simple" ext-link-type="uri" xlink:href="http://coldb.mnhn.fr/catalognumber/mnhn/iu/2014-23011">http://coldb.mnhn.fr/catalognumber/mnhn/iu/2014-23011</ext-link>), 1200 m <abbrev xmlns:xlink="http://www.w3.org/1999/xlink" xlink:title="above sea level" id="ABBRID0E35AG" xlink:type="simple">a.s.l</abbrev>., Koaten, Western Fujian Province, China, coll. Armand David, October 1873.</p></tp:treatment-sec><tp:treatment-sec sec-type="material" id="SECID0EA6AG"><title>Other material.</title><p>1 male 15.8 × 19.2 mm, <named-content xmlns:xlink="http://www.w3.org/1999/xlink" content-type="dwc:institutional_code" xlink:title="Nanjing Normal University" xlink:href="http://grbio.org/institution/nanjing-normal-university" xlink:type="simple">NNU</named-content> 16C-211220HK1, <named-content xmlns:xlink="http://www.w3.org/1999/xlink" content-type="dwc:verbatimCoordinates" xlink:type="simple"><named-content content-type="geo-json" specific-use="{&#34;type&#34;:&#34;Point&#34;,&#34;coordinates&#34;:[117.691167,27.706667]}" id="NCID0EN6AG" xlink:type="simple">27°42.40'N, 117°41.47'E</named-content></named-content>, 890 m <abbrev xmlns:xlink="http://www.w3.org/1999/xlink" xlink:title="above sea level" id="ABBRID0ES6AG" xlink:type="simple">a.s.l</abbrev>., Guwangkeng, Tongmu Village, Wuyishan National Park, Fujian Province, China, coll. Hui Chen, Ruxiao Wang, Yunlong Sun &amp; Hongying Sun, 20 December 2021. 2 females, 19.7 × 25.4 mm, <named-content xmlns:xlink="http://www.w3.org/1999/xlink" content-type="dwc:institutional_code" xlink:title="Nanjing Normal University" xlink:href="http://grbio.org/institution/nanjing-normal-university" xlink:type="simple">NNU</named-content> 16C-211220HK2; 14.9 × 18.8 mm, <named-content xmlns:xlink="http://www.w3.org/1999/xlink" content-type="dwc:institutional_code" xlink:title="Nanjing Normal University" xlink:href="http://grbio.org/institution/nanjing-normal-university" xlink:type="simple">NNU</named-content> 16C-211220HK3, same collection data as above. 2 females, 17.0 × 21.6 mm, <named-content xmlns:xlink="http://www.w3.org/1999/xlink" content-type="dwc:institutional_code" xlink:title="Nanjing Normal University" xlink:href="http://grbio.org/institution/nanjing-normal-university" xlink:type="simple">NNU</named-content> 16C-211220HK4; 14.3 × 17.6 mm, <named-content xmlns:xlink="http://www.w3.org/1999/xlink" content-type="dwc:institutional_code" xlink:title="Nanjing Normal University" xlink:href="http://grbio.org/institution/nanjing-normal-university" xlink:type="simple">NNU</named-content> 16C-211220HK5, <named-content xmlns:xlink="http://www.w3.org/1999/xlink" content-type="dwc:verbatimCoordinates" xlink:type="simple"><named-content content-type="geo-json" specific-use="{&#34;type&#34;:&#34;Point&#34;,&#34;coordinates&#34;:[117.687167,27.762833]}" id="NCID0EJABG" xlink:type="simple">27°45.77'N, 117°41.23'E</named-content></named-content>, 854 m <abbrev xmlns:xlink="http://www.w3.org/1999/xlink" xlink:title="above sea level" id="ABBRID0EOABG" xlink:type="simple">a.s.l</abbrev>., Qiaoxia, Tongmu Village, Wuyishan National Park, Fujian Province, China, coll. Hui Chen, Ruxiao Wang, Yunlong Sun &amp; Hongying Sun, 17 December 2021. 1 female, 13.6 × 16.8 mm, <named-content xmlns:xlink="http://www.w3.org/1999/xlink" content-type="dwc:institutional_code" xlink:title="Nanjing Normal University" xlink:href="http://grbio.org/institution/nanjing-normal-university" xlink:type="simple">NNU</named-content> 16C-211220HK6, <named-content xmlns:xlink="http://www.w3.org/1999/xlink" content-type="dwc:verbatimCoordinates" xlink:type="simple"><named-content content-type="geo-json" specific-use="{&#34;type&#34;:&#34;Point&#34;,&#34;coordinates&#34;:[117.688000,27.769167]}" id="NCID0EZABG" xlink:type="simple">27°46.15'N, 117°41.28'E</named-content></named-content>, 893 m <abbrev xmlns:xlink="http://www.w3.org/1999/xlink" xlink:title="above sea level" id="ABBRID0E5ABG" xlink:type="simple">a.s.l</abbrev>., Jiangdun, Tongmu Village, Wuyishan National Park, Fujian Province, China, coll. Hui Chen, Ruxiao Wang, Yunlong Sun &amp; Hongying Sun, 18 December 2021.</p></tp:treatment-sec><tp:treatment-sec sec-type="material" id="SECID0ECBBG"><title>Comparative material.</title><p><italic><tp:taxon-name><tp:taxon-name-part taxon-name-part-type="genus" reg="Huananpotamon">Huananpotamon</tp:taxon-name-part><tp:taxon-name-part taxon-name-part-type="species" reg="angulatum">angulatum</tp:taxon-name-part></tp:taxon-name></italic> (Dai, Chen, Song, Fan, Lin &amp; Zeng, 1979), male, 14.3 × 18.9 mm, <named-content xmlns:xlink="http://www.w3.org/1999/xlink" content-type="dwc:institutional_code" xlink:title="Nanjing Normal University" xlink:href="http://grbio.org/institution/nanjing-normal-university" xlink:type="simple">NNU</named-content> 11B-21413HA1, Jianou, Fujian, 1 April 2021; <italic><tp:taxon-name><tp:taxon-name-part taxon-name-part-type="genus" reg="Huananpotamon">Huananpotamon</tp:taxon-name-part><tp:taxon-name-part taxon-name-part-type="species" reg="lichuanense">lichuanense</tp:taxon-name-part></tp:taxon-name></italic> Dai, Zhou &amp; Peng, 1995, male, 12.0 × 14.4 mm, <named-content xmlns:xlink="http://www.w3.org/1999/xlink" content-type="dwc:institutional_code" xlink:title="Nanjing Normal University" xlink:href="http://grbio.org/institution/nanjing-normal-university" xlink:type="simple">NNU</named-content> 11B-21320HL1, Lichuan, Jiangxi, 20 March 2021; <italic><tp:taxon-name><tp:taxon-name-part taxon-name-part-type="genus" reg="Huananpotamon">Huananpotamon</tp:taxon-name-part><tp:taxon-name-part taxon-name-part-type="species" reg="lini">lini</tp:taxon-name-part></tp:taxon-name></italic> Cheng &amp; Li, 2008, male, 16.5 × 18.8 mm, <named-content xmlns:xlink="http://www.w3.org/1999/xlink" content-type="dwc:institutional_code" xlink:title="Nanjing Normal University" xlink:href="http://grbio.org/institution/nanjing-normal-university" xlink:type="simple">NNU</named-content> 11B-211225HL1, Songxi, Fujian, 25 December 2021; <italic><tp:taxon-name><tp:taxon-name-part taxon-name-part-type="genus" reg="Huananpotamon">Huananpotamon</tp:taxon-name-part><tp:taxon-name-part taxon-name-part-type="species" reg="yiyangense">yiyangense</tp:taxon-name-part></tp:taxon-name></italic> Dai, Zhou &amp; Peng, 1995, male, 13.7 × 16.3 mm, <named-content xmlns:xlink="http://www.w3.org/1999/xlink" content-type="dwc:institutional_code" xlink:title="Nanjing Normal University" xlink:href="http://grbio.org/institution/nanjing-normal-university" xlink:type="simple">NNU</named-content> 11B-21415HY1, Yiyang, Jiangxi, 15 April 2021.</p></tp:treatment-sec><tp:treatment-sec sec-type="diagnosis" id="SECID0EEDBG"><title>Diagnosis.</title><p>Carapace broader than long, dorsal surface slightly convex, finely pitted (Figs <xref ref-type="fig" rid="F4">4A</xref>, <xref ref-type="fig" rid="F6">6A, D</xref>); frontal margin distinctively bilobed, separated medially by shallow concavity (Figs <xref ref-type="fig" rid="F4">4A</xref>, <xref ref-type="fig" rid="F6">6A, D</xref>); epigastric cristae prominent, separated medially by distinct Y-shaped furrow (Figs <xref ref-type="fig" rid="F4">4A</xref>, <xref ref-type="fig" rid="F6">6A, D</xref>); postorbital cristae distinct, slightly rugose, confluent with epibranchial teeth (Figs <xref ref-type="fig" rid="F4">4A</xref>, <xref ref-type="fig" rid="F6">6A, D</xref>); anterolateral region convex, with rugose (Figs <xref ref-type="fig" rid="F4">4A, C</xref>, <xref ref-type="fig" rid="F6">6A, D</xref>). Third maxilliped exopod with flagellum (Figs <xref ref-type="fig" rid="F4">4A</xref>, <xref ref-type="fig" rid="F6">6A</xref>). <abbrev xmlns:xlink="http://www.w3.org/1999/xlink" xlink:title="male first gonopod" id="ABBRID0E1EBG" xlink:type="simple">G1</abbrev> slender; tip part of terminal segment expanded, inner-distal angle prominent, outer-distal angle elongated, dagger-shaped (Figs <xref ref-type="fig" rid="F5">5B, G</xref>, <xref ref-type="fig" rid="F8">8A</xref>). <abbrev xmlns:xlink="http://www.w3.org/1999/xlink" xlink:title="male second gonopod" id="ABBRID0EGFBG" xlink:type="simple">G2</abbrev> slender, terminal segment long (Fig. <xref ref-type="fig" rid="F5">5D</xref>). Vulvae without operculum, not reaching suture of sternites 5/6 anteriorly, closely spaced from one another, opening inwards (Fig. <xref ref-type="fig" rid="F6">6B</xref>).</p><fig id="F4" position="float" orientation="portrait"><object-id xmlns:xlink="http://www.w3.org/1999/xlink" content-type="doi" xlink:type="simple">10.3897/zookeys.1112.85278.figure4</object-id><object-id xmlns:xlink="http://www.w3.org/1999/xlink" content-type="arpha" xlink:type="simple">FCDE49E8-97E2-59E0-92F4-911359529437</object-id><label>Figure 4.</label><caption><p><italic><tp:taxon-name><tp:taxon-name-part taxon-name-part-type="genus" reg="Huananpotamon">Huananpotamon</tp:taxon-name-part><tp:taxon-name-part taxon-name-part-type="species" reg="koatenense">koatenense</tp:taxon-name-part></tp:taxon-name></italic>, male, 15.8 × 19.2 mm <named-content xmlns:xlink="http://www.w3.org/1999/xlink" content-type="dwc:institutional_code" xlink:title="Nanjing Normal University" xlink:href="http://grbio.org/institution/nanjing-normal-university" xlink:type="simple">NNU</named-content> 16C-211220HK1 <bold>A</bold> dorsal view <bold>B</bold> ventral view <bold>C</bold> frontal view <bold>D</bold> ventral view showing sterno-pleonal cavity with right <abbrev xmlns:xlink="http://www.w3.org/1999/xlink" xlink:title="male first gonopod" id="ABBRID0ERGBG" xlink:type="simple">G1</abbrev> in situ. Scale bars: 1.0 cm.</p></caption><graphic xmlns:xlink="http://www.w3.org/1999/xlink" xlink:href="zookeys-1112-179_article-85278__-g004.jpg" position="float" orientation="portrait" xlink:type="simple" id="oo_715099.jpg"><uri content-type="original_file" xlink:type="simple">https://binary.pensoft.net/fig/715099</uri></graphic></fig></tp:treatment-sec><tp:treatment-sec sec-type="description" id="SECID0E1GBG"><title>Description.</title><p>Carapace broader than long, regions distinct, dorsal surface gently convex, finely pitted (Figs <xref ref-type="fig" rid="F4">4A</xref>, <xref ref-type="fig" rid="F6">6A, D</xref>). Frontal margin distinctively bilobed, divided into two broad lobes, separated by shallow concavity, margin of each lobe gently convex (Figs <xref ref-type="fig" rid="F4">4A</xref>, <xref ref-type="fig" rid="F6">6A, D</xref>). Epigastric cristae prominent, separated medially by distinct Y-shaped furrow extending to frontal region (Figs <xref ref-type="fig" rid="F4">4A</xref>, <xref ref-type="fig" rid="F6">6A, D</xref>); postorbital cristae distinct, slightly rugose, confluent with epibranchial teeth (Figs <xref ref-type="fig" rid="F4">4A</xref>, <xref ref-type="fig" rid="F6">6A, D</xref>). Cervical grooves distinct, deep (Figs <xref ref-type="fig" rid="F4">4A</xref>, <xref ref-type="fig" rid="F6">6A, D</xref>); H-shaped groove shallow but distinct (Figs <xref ref-type="fig" rid="F4">4A</xref>, <xref ref-type="fig" rid="F6">6A, D</xref>); anterolateral region convex with weak rugae; posterolateral surface smooth, with oblique striae; posterolateral margins converging posteriorly (Figs <xref ref-type="fig" rid="F4">4A</xref>, <xref ref-type="fig" rid="F6">6A, D</xref>). External orbital angle distinct, sharp, triangular, outer margin longer in length to inner margin, outer margin lined with small granules (Figs <xref ref-type="fig" rid="F4">4A</xref>, <xref ref-type="fig" rid="F6">6A, D</xref>). Epibranchial tooth granular, clearly demarcated from external orbital tooth by small gap (Figs <xref ref-type="fig" rid="F4">4A</xref>, <xref ref-type="fig" rid="F6">6A, D</xref>). Anterolateral margin convex, lined with 15–18 granules (Figs <xref ref-type="fig" rid="F4">4A, C</xref>, <xref ref-type="fig" rid="F6">6A, D</xref>). Orbits ovate, large; supraorbital, infraorbital margins cristate, lined with numerous inconspicuous granules (Fig. <xref ref-type="fig" rid="F4">4C</xref>). Epistome posterior margin with median lobe broadly triangular, lateral margins almost straight (Fig. <xref ref-type="fig" rid="F4">4C</xref>).</p><fig id="F5" position="float" orientation="portrait"><object-id xmlns:xlink="http://www.w3.org/1999/xlink" content-type="doi" xlink:type="simple">10.3897/zookeys.1112.85278.figure5</object-id><object-id xmlns:xlink="http://www.w3.org/1999/xlink" content-type="arpha" xlink:type="simple">E48131F6-A2C4-5739-983A-EDDDE6CF6546</object-id><label>Figure 5.</label><caption><p><italic><tp:taxon-name><tp:taxon-name-part taxon-name-part-type="genus" reg="Huananpotamon">Huananpotamon</tp:taxon-name-part><tp:taxon-name-part taxon-name-part-type="species" reg="koatenense">koatenense</tp:taxon-name-part></tp:taxon-name></italic>, male, 15.8 × 19.2 mm, <named-content xmlns:xlink="http://www.w3.org/1999/xlink" content-type="dwc:institutional_code" xlink:title="Nanjing Normal University" xlink:href="http://grbio.org/institution/nanjing-normal-university" xlink:type="simple">NNU</named-content> 16C-211220HK1 <bold>A</bold> left third maxilliped <bold>B</bold> left <abbrev xmlns:xlink="http://www.w3.org/1999/xlink" xlink:title="male first gonopod" id="ABBRID0ETKBG" xlink:type="simple">G1</abbrev> (dorsal view) <bold>C</bold> left <abbrev xmlns:xlink="http://www.w3.org/1999/xlink" xlink:title="male first gonopod" id="ABBRID0EZKBG" xlink:type="simple">G1</abbrev> (ventral view) <bold>D</bold> left <abbrev xmlns:xlink="http://www.w3.org/1999/xlink" xlink:title="male second gonopod" id="ABBRID0E6KBG" xlink:type="simple">G2</abbrev><bold>E</bold> male right cheliped <bold>F</bold> male left cheliped <bold>G</bold> left <abbrev xmlns:xlink="http://www.w3.org/1999/xlink" xlink:title="male first gonopod" id="ABBRID0EJLBG" xlink:type="simple">G1</abbrev> terminal segment (lateral view). Scale bars: 1.0 mm.</p></caption><graphic xmlns:xlink="http://www.w3.org/1999/xlink" xlink:href="zookeys-1112-179_article-85278__-g005.jpg" position="float" orientation="portrait" xlink:type="simple" id="oo_715100.jpg"><uri content-type="original_file" xlink:type="simple">https://binary.pensoft.net/fig/715100</uri></graphic></fig><p>Ischium of third maxillipeds trapezoidal, length ~ 1.3× width, with distinct median oblique groove; merus subquadrate, length ~ 0.8× width (Figs <xref ref-type="fig" rid="F5">5A</xref>, <xref ref-type="fig" rid="F6">6B, E</xref>); exopod slender, reaching proximal one-third of merus length, with flagellum (Fig. <xref ref-type="fig" rid="F5">5A</xref>).</p><p>Chelipeds slightly asymmetrical (Figs <xref ref-type="fig" rid="F4">4A</xref>, <xref ref-type="fig" rid="F6">6A, D</xref>). Merus margins crenulated (Fig. <xref ref-type="fig" rid="F4">4A</xref>). Carpus surface wrinkled with sharp spine on inner margin, spinule at base (Fig. <xref ref-type="fig" rid="F4">4A</xref>). Major cheliped palm length ~ 1.4× height, surface rugose; fingers of major cheliped slightly curved, outer surface with rows of pits; dactylus 1.1× as long as palm length. Occlusal margin of both fingers lined with 11–15 irregular small teeth, forming small gape when fingers closed (Fig. <xref ref-type="fig" rid="F5">5E, F</xref>).</p><fig id="F6" position="float" orientation="portrait"><object-id xmlns:xlink="http://www.w3.org/1999/xlink" content-type="doi" xlink:type="simple">10.3897/zookeys.1112.85278.figure6</object-id><object-id xmlns:xlink="http://www.w3.org/1999/xlink" content-type="arpha" xlink:type="simple">586A94AB-EBAC-5351-93B0-474687BB2514</object-id><label>Figure 6.</label><caption><p>Female specimens compared in this study: <italic><tp:taxon-name><tp:taxon-name-part taxon-name-part-type="genus" reg="Huananpotamon">Huananpotamon</tp:taxon-name-part><tp:taxon-name-part taxon-name-part-type="species" reg="koatenense">koatenense</tp:taxon-name-part></tp:taxon-name></italic>, 19.7 × 25.4 mm, <named-content xmlns:xlink="http://www.w3.org/1999/xlink" content-type="dwc:institutional_code" xlink:title="Nanjing Normal University" xlink:href="http://grbio.org/institution/nanjing-normal-university" xlink:type="simple">NNU</named-content> 16C-211220HK2 <bold>A</bold> dorsal view <bold>B</bold> thoracic sternum and vulvae <bold>C</bold> pleon. <italic><tp:taxon-name><tp:taxon-name-part taxon-name-part-type="genus" reg="Huananpotamon">H.</tp:taxon-name-part><tp:taxon-name-part taxon-name-part-type="species" reg="koatenense">koatenense</tp:taxon-name-part></tp:taxon-name></italic>, holotype, 18.4 × 23.4 mm, <named-content xmlns:xlink="http://www.w3.org/1999/xlink" content-type="dwc:institutional_code" xlink:title="Muséum national d’Histoire naturelle, Paris" xlink:href="http://grbio.org/institution/museum-national-dhistoire-naturelle-2" xlink:type="simple">MNHN</named-content>-IU-2014-23011 <bold>D</bold> dorsal view <bold>E</bold> thoracic sternum and vulvae <bold>F</bold> pleon. Scale bars: 1.0 cm.</p></caption><graphic xmlns:xlink="http://www.w3.org/1999/xlink" xlink:href="zookeys-1112-179_article-85278__-g006.jpg" position="float" orientation="portrait" xlink:type="simple" id="oo_715101.jpg"><uri content-type="original_file" xlink:type="simple">https://binary.pensoft.net/fig/715101</uri></graphic></fig><p>Ambulatory legs slender, surfaces and margins with scattered short setae (Figs <xref ref-type="fig" rid="F4">4A</xref>, <xref ref-type="fig" rid="F6">6A, D</xref>); second ambulatory leg longest, merus ~ 1.5× as long as dactylus (Figs <xref ref-type="fig" rid="F4">4A</xref>, <xref ref-type="fig" rid="F6">6A, D</xref>).</p><p>Thoracic sternum surface generally smooth, weakly pitted (Figs <xref ref-type="fig" rid="F4">4B, D</xref>, <xref ref-type="fig" rid="F6">6B, E</xref>); sternites 1, 2 fused, forming triangular structure, separated from sternite 3 by conspicuous suture; sternites 3, 4 completely fused without obvious median suture (Figs <xref ref-type="fig" rid="F4">4B</xref>, <xref ref-type="fig" rid="F6">6B, E</xref>). Male sterno-pleonal cavity reaching to imaginary line connecting median part of cheliped coxae (Fig. <xref ref-type="fig" rid="F4">4B, D</xref>). Male pleonal locking tubercle on median part of sternite 5 (Fig. <xref ref-type="fig" rid="F4">4D</xref>).</p><p>Male pleon triangular, surface smooth (Fig. <xref ref-type="fig" rid="F4">4B, D</xref>); somites 3–6 gradually decreasing in width; somite 6 width ~ 2.0× length; telson broad triangular, width ~ 1.6× length, apex rounded (Fig. <xref ref-type="fig" rid="F4">4B</xref>). Female pleon ovate; somite 6 width ~ 3.4× length; telson semicircular, width ~ 2.9× length (Fig. <xref ref-type="fig" rid="F6">6C, F</xref>).</p><p><abbrev xmlns:xlink="http://www.w3.org/1999/xlink" xlink:title="male first gonopod" id="ABBRID0EJQBG" xlink:type="simple">G1</abbrev> slender, bent dorsal-ward at proximal one-thirds (Fig. <xref ref-type="fig" rid="F5">5B, C</xref>); tip well exceeding pleonal locking tubercle in situ, reaching suture between thoracic sternites 4, 5 (Fig. <xref ref-type="fig" rid="F4">4D</xref>); subterminal segment length ~ 2.1× length of terminal segment; distal part of subterminal segment almost straight; terminal segment slender, inner margin slightly concave, outer margin straight, distally expanded, inner-distal angle high, rounded, outer-distal angle elongated, dagger-shaped (Fig. <xref ref-type="fig" rid="F5">5B, C, G</xref>); groove for <abbrev xmlns:xlink="http://www.w3.org/1999/xlink" xlink:title="male second gonopod" id="ABBRID0EZQBG" xlink:type="simple">G2</abbrev> running mid-line of ventral surface (Fig. <xref ref-type="fig" rid="F5">5B</xref>). <abbrev xmlns:xlink="http://www.w3.org/1999/xlink" xlink:title="male second gonopod" id="ABBRID0EBRBG" xlink:type="simple">G2</abbrev> slender, longer than <abbrev xmlns:xlink="http://www.w3.org/1999/xlink" xlink:title="male first gonopod" id="ABBRID0EFRBG" xlink:type="simple">G1</abbrev>, subterminal segment length ~ 1.7× length of terminal segment (Fig. <xref ref-type="fig" rid="F5">5D</xref>). Female vulvae on thoracic sternite 6, elongate-ovate, without distinct operculum, closely spaced from one another, opening inwards (Fig. <xref ref-type="fig" rid="F6">6B</xref>).</p></tp:treatment-sec><tp:treatment-sec sec-type="Live coloration" id="SECID0ERRBG"><title>Live coloration.</title><p>Generally dark brown to purplish brown. The immovable finger of the chelipeds and surrounding areas are pale yellow (Fig. <xref ref-type="fig" rid="F7">7A</xref>).</p><fig id="F7" position="float" orientation="portrait"><object-id xmlns:xlink="http://www.w3.org/1999/xlink" content-type="doi" xlink:type="simple">10.3897/zookeys.1112.85278.figure7</object-id><object-id xmlns:xlink="http://www.w3.org/1999/xlink" content-type="arpha" xlink:type="simple">9E3A689C-2D1C-53FC-B375-89F5B17AA191</object-id><label>Figure 7.</label><caption><p><italic><tp:taxon-name><tp:taxon-name-part taxon-name-part-type="genus" reg="Huananpotamon">Huananpotamon</tp:taxon-name-part><tp:taxon-name-part taxon-name-part-type="species" reg="koatenense">koatenense</tp:taxon-name-part></tp:taxon-name></italic><bold>A</bold> color in life <bold>B</bold> natural habitat. Photographs by Hongying Sun, 20 December 2021, Tongmu Village, Wuyishan National Park, Fujian Province, China.</p></caption><graphic xmlns:xlink="http://www.w3.org/1999/xlink" xlink:href="zookeys-1112-179_article-85278__-g007.jpg" position="float" orientation="portrait" xlink:type="simple" id="oo_715102.jpg"><uri content-type="original_file" xlink:type="simple">https://binary.pensoft.net/fig/715102</uri></graphic></fig></tp:treatment-sec><tp:treatment-sec sec-type="distribution" id="SECID0EXSBG"><title>Distribution and habitat.</title><p>Tongmu Village, Wuyishan National Park, Fujian Province, China. This species lives in moist mud burrows under rocks near the small hillstream, ca 900 m <abbrev xmlns:xlink="http://www.w3.org/1999/xlink" xlink:title="above sea level" id="ABBRID0E4SBG" xlink:type="simple">a.s.l</abbrev>. (Fig. <xref ref-type="fig" rid="F7">7B</xref>). <italic><tp:taxon-name><tp:taxon-name-part taxon-name-part-type="genus" reg="Bottapotamon">Bottapotamon</tp:taxon-name-part><tp:taxon-name-part taxon-name-part-type="species" reg="engelhardti">engelhardti</tp:taxon-name-part></tp:taxon-name></italic> (Bott, 1967) was found to be sympatric with <italic><tp:taxon-name><tp:taxon-name-part taxon-name-part-type="genus" reg="Huananpotamon">H.</tp:taxon-name-part><tp:taxon-name-part taxon-name-part-type="species" reg="koatenense">koatenense</tp:taxon-name-part></tp:taxon-name></italic> and appears to occupy the shallower parts of the streams and hides under rocks.</p></tp:treatment-sec><tp:treatment-sec sec-type="remarks" id="SECID0E2TBG"><title>Remarks.</title><p>Thanks to digitalization of the specimen, we are able to examine the photographs of the holotype of <italic><tp:taxon-name><tp:taxon-name-part taxon-name-part-type="genus" reg="Sinopotamon">S.</tp:taxon-name-part><tp:taxon-name-part taxon-name-part-type="species" reg="koatenense">koatenense</tp:taxon-name-part></tp:taxon-name></italic> provided by <named-content xmlns:xlink="http://www.w3.org/1999/xlink" content-type="dwc:institutional_code" xlink:title="Muséum national d’Histoire naturelle, Paris" xlink:href="http://grbio.org/institution/museum-national-dhistoire-naturelle-2" xlink:type="simple">MNHN</named-content> (<ext-link xmlns:xlink="http://www.w3.org/1999/xlink" xlink:type="simple" ext-link-type="uri" xlink:href="http://coldb.mnhn.fr/catalognumber/mnhn/iu/2014-23011">http://coldb.mnhn.fr/catalognumber/mnhn/iu/2014-23011</ext-link>). <tp:taxon-name><tp:taxon-name-part taxon-name-part-type="genus" reg="Potamon">Potamon</tp:taxon-name-part> (<tp:taxon-name-part taxon-name-part-type="subgenus" reg="Potamon">P.</tp:taxon-name-part>) <tp:taxon-name-part taxon-name-part-type="species" reg="koatenensis">koatenensis</tp:taxon-name-part></tp:taxon-name> can be distinguished from <italic><tp:taxon-name><tp:taxon-name-part taxon-name-part-type="genus" reg="Sinopotamon">Sinopotamon</tp:taxon-name-part></tp:taxon-name></italic> by several characters: small sized (versus large sized in <italic><tp:taxon-name><tp:taxon-name-part taxon-name-part-type="genus" reg="Sinopotamon">Sinopotamon</tp:taxon-name-part></tp:taxon-name></italic>; cf. <xref ref-type="bibr" rid="B1">Bott 1967</xref>; <xref ref-type="bibr" rid="B7">Dai 1999</xref>), external orbital angle acutely triangular (Fig. <xref ref-type="fig" rid="F6">6D</xref>) (versus external orbital angle broadly triangular in <italic><tp:taxon-name><tp:taxon-name-part taxon-name-part-type="genus" reg="Sinopotamon">Sinopotamon</tp:taxon-name-part></tp:taxon-name></italic>; cf. <xref ref-type="bibr" rid="B1">Bott 1967</xref>; <xref ref-type="bibr" rid="B7">Dai 1999</xref>), maxilliped 3 ischium relatively broad (Fig. <xref ref-type="fig" rid="F6">6E</xref>) (versus maxilliped 3 ischium relatively narrow in <italic><tp:taxon-name><tp:taxon-name-part taxon-name-part-type="genus" reg="Sinopotamon">Sinopotamon</tp:taxon-name-part></tp:taxon-name></italic>; cf. <xref ref-type="bibr" rid="B1">Bott 1967</xref>; <xref ref-type="bibr" rid="B7">Dai 1999</xref>; fig. 139(1)), ambulatory legs slender (Fig. <xref ref-type="fig" rid="F6">6D, E</xref>) (versus ambulatory legs stout in <italic><tp:taxon-name><tp:taxon-name-part taxon-name-part-type="genus" reg="Sinopotamon">Sinopotamon</tp:taxon-name-part></tp:taxon-name></italic>; cf. <xref ref-type="bibr" rid="B1">Bott 1967</xref>; <xref ref-type="bibr" rid="B7">Dai 1999</xref>), male sterno-pleonal cavity relatively narrow (Fig. <xref ref-type="fig" rid="F6">6E</xref>) (versus male sterno-pleonal cavity relatively broad in <italic><tp:taxon-name><tp:taxon-name-part taxon-name-part-type="genus" reg="Sinopotamon">Sinopotamon</tp:taxon-name-part></tp:taxon-name></italic>; cf. <xref ref-type="bibr" rid="B1">Bott 1967</xref>; <xref ref-type="bibr" rid="B7">Dai 1999</xref>), female pleon broadly ovate (Fig. <xref ref-type="fig" rid="F6">6F</xref>) (versus female pleon ovate in <italic><tp:taxon-name><tp:taxon-name-part taxon-name-part-type="genus" reg="Sinopotamon">Sinopotamon</tp:taxon-name-part></tp:taxon-name></italic>; cf. <xref ref-type="bibr" rid="B1">Bott 1967</xref>; <xref ref-type="bibr" rid="B7">Dai 1999</xref>), vulvae relatively small and narrow (Fig. <xref ref-type="fig" rid="F6">6E</xref>) (versus vulvae relatively large and wide in <italic><tp:taxon-name><tp:taxon-name-part taxon-name-part-type="genus" reg="Sinopotamon">Sinopotamon</tp:taxon-name-part></tp:taxon-name></italic>; cf. <xref ref-type="bibr" rid="B1">Bott 1967</xref>; <xref ref-type="bibr" rid="B7">Dai 1999</xref>). In contrast, the holotype of <italic><tp:taxon-name><tp:taxon-name-part taxon-name-part-type="genus" reg="Sinopotamon">S.</tp:taxon-name-part><tp:taxon-name-part taxon-name-part-type="species" reg="koatenense">koatenense</tp:taxon-name-part></tp:taxon-name></italic> conforms well to the genus diagnosis for <italic><tp:taxon-name><tp:taxon-name-part taxon-name-part-type="genus" reg="Huananpotamon">Huananpotamon</tp:taxon-name-part></tp:taxon-name></italic>: small sized (cf. <xref ref-type="bibr" rid="B10">Dai and Ng 1994</xref>; <xref ref-type="bibr" rid="B7">Dai 1999</xref>), postorbital region narrow (Fig. <xref ref-type="fig" rid="F6">6A, D</xref>; cf. <xref ref-type="bibr" rid="B10">Dai and Ng 1994</xref>; <xref ref-type="bibr" rid="B7">Dai 1999</xref>: pl. 7, fig. 7), external orbital angle acutely triangular (Fig. <xref ref-type="fig" rid="F6">6A, D</xref>; cf. <xref ref-type="bibr" rid="B10">Dai and Ng 1994</xref>; <xref ref-type="bibr" rid="B7">Dai 1999</xref>: pl. 7, fig. 7), maxilliped 3 ischium relatively broad (Fig. <xref ref-type="fig" rid="F6">6A, D</xref>; cf. <xref ref-type="bibr" rid="B10">Dai and Ng 1994</xref>: fig. 1; <xref ref-type="bibr" rid="B7">Dai 1999</xref>: fig. 66(1)), ambulatory legs slender (Fig. <xref ref-type="fig" rid="F6">6A, B, D, E</xref>; cf. <xref ref-type="bibr" rid="B10">Dai and Ng 1994</xref>; <xref ref-type="bibr" rid="B7">Dai 1999</xref>: pl. 7, fig. 7), male sterno-pleonal cavity relatively narrow (Fig. <xref ref-type="fig" rid="F6">6B, E</xref>; cf. <xref ref-type="bibr" rid="B10">Dai and Ng 1994</xref>: fig. 1; <xref ref-type="bibr" rid="B7">Dai 1999</xref>: fig. 66(8)), female pleon broadly ovate (Fig. <xref ref-type="fig" rid="F6">6C, F</xref>; cf. <xref ref-type="bibr" rid="B10">Dai and Ng 1994</xref>: fig. 1; <xref ref-type="bibr" rid="B7">Dai 1999</xref>: fig. 66(7)), vulvae small, ovate, not reaching the sutures of sternites 5/6 (Fig. <xref ref-type="fig" rid="F6">6B, E</xref>; cf. <xref ref-type="bibr" rid="B10">Dai and Ng 1994</xref>: fig. 1; <xref ref-type="bibr" rid="B7">Dai 1999</xref>: fig. 66(8)).</p><fig id="F8" position="float" orientation="portrait"><object-id xmlns:xlink="http://www.w3.org/1999/xlink" content-type="doi" xlink:type="simple">10.3897/zookeys.1112.85278.figure8</object-id><object-id xmlns:xlink="http://www.w3.org/1999/xlink" content-type="arpha" xlink:type="simple">73EDDDFD-704B-5F07-B030-B0C25E142BDD</object-id><label>Figure 8.</label><caption><p>The ventral view of <abbrev xmlns:xlink="http://www.w3.org/1999/xlink" xlink:title="male first gonopod" id="ABBRID0EB4BG" xlink:type="simple">G1</abbrev><bold>A</bold><italic><tp:taxon-name><tp:taxon-name-part taxon-name-part-type="genus" reg="Huananpotamon">Huananpotamon</tp:taxon-name-part><tp:taxon-name-part taxon-name-part-type="species" reg="koatenense">koatenense</tp:taxon-name-part></tp:taxon-name></italic>, 15.8 × 19.2 mm, <named-content xmlns:xlink="http://www.w3.org/1999/xlink" content-type="dwc:institutional_code" xlink:title="Nanjing Normal University" xlink:href="http://grbio.org/institution/nanjing-normal-university" xlink:type="simple">NNU</named-content> 16C-211220HK1 <bold>B</bold><italic><tp:taxon-name><tp:taxon-name-part taxon-name-part-type="genus" reg="Huananpotamon">Huananpotamon</tp:taxon-name-part><tp:taxon-name-part taxon-name-part-type="species" reg="angulatum">angulatum</tp:taxon-name-part></tp:taxon-name></italic>, male, 14.3 × 18.9 mm, <named-content xmlns:xlink="http://www.w3.org/1999/xlink" content-type="dwc:institutional_code" xlink:title="Nanjing Normal University" xlink:href="http://grbio.org/institution/nanjing-normal-university" xlink:type="simple">NNU</named-content> 11B-21413HA1 <bold>C</bold><italic><tp:taxon-name><tp:taxon-name-part taxon-name-part-type="genus" reg="Huananpotamon">Huananpotamon</tp:taxon-name-part><tp:taxon-name-part taxon-name-part-type="species" reg="lichuanense">lichuanense</tp:taxon-name-part></tp:taxon-name></italic>, male, 12.0 × 14.4 mm, <named-content xmlns:xlink="http://www.w3.org/1999/xlink" content-type="dwc:institutional_code" xlink:title="Nanjing Normal University" xlink:href="http://grbio.org/institution/nanjing-normal-university" xlink:type="simple">NNU</named-content> 11B-21320HL1 <bold>D</bold><italic><tp:taxon-name><tp:taxon-name-part taxon-name-part-type="genus" reg="Huananpotamon">Huananpotamon</tp:taxon-name-part><tp:taxon-name-part taxon-name-part-type="species" reg="lini">lini</tp:taxon-name-part></tp:taxon-name></italic>, male, 16.5 × 18.8 mm, <named-content xmlns:xlink="http://www.w3.org/1999/xlink" content-type="dwc:institutional_code" xlink:title="Nanjing Normal University" xlink:href="http://grbio.org/institution/nanjing-normal-university" xlink:type="simple">NNU</named-content> 11B-211225HL1 <bold>E</bold><italic><tp:taxon-name><tp:taxon-name-part taxon-name-part-type="genus" reg="Huananpotamon">Huananpotamon</tp:taxon-name-part><tp:taxon-name-part taxon-name-part-type="species" reg="yiyangense">yiyangense</tp:taxon-name-part></tp:taxon-name></italic>, male, 13.7 × 16.3 mm, <named-content xmlns:xlink="http://www.w3.org/1999/xlink" content-type="dwc:institutional_code" xlink:title="Nanjing Normal University" xlink:href="http://grbio.org/institution/nanjing-normal-university" xlink:type="simple">NNU</named-content> 11B-21415HY1. Scale bars: 1.0 mm.</p></caption><graphic xmlns:xlink="http://www.w3.org/1999/xlink" xlink:href="zookeys-1112-179_article-85278__-g008.jpg" position="float" orientation="portrait" xlink:type="simple" id="oo_715103.jpg"><uri content-type="original_file" xlink:type="simple">https://binary.pensoft.net/fig/715103</uri></graphic></fig><p><italic><tp:taxon-name><tp:taxon-name-part taxon-name-part-type="genus" reg="Huananpotamon">Huananpotamon</tp:taxon-name-part><tp:taxon-name-part taxon-name-part-type="species" reg="koatenense">koatenense</tp:taxon-name-part></tp:taxon-name></italic> is close to four other <italic><tp:taxon-name><tp:taxon-name-part taxon-name-part-type="genus" reg="Huananpotamon">Huananpotamon</tp:taxon-name-part></tp:taxon-name></italic> species, <italic><tp:taxon-name><tp:taxon-name-part taxon-name-part-type="genus" reg="Huananpotamon">H.</tp:taxon-name-part><tp:taxon-name-part taxon-name-part-type="species" reg="angulatum">angulatum</tp:taxon-name-part></tp:taxon-name></italic> (Dai, Chen, Song, Fan, Lin &amp; Zeng, 1979), <italic><tp:taxon-name><tp:taxon-name-part taxon-name-part-type="genus" reg="Huananpotamon">H.</tp:taxon-name-part><tp:taxon-name-part taxon-name-part-type="species" reg="lichuanense">lichuanense</tp:taxon-name-part></tp:taxon-name></italic> Dai, Zhou &amp; Peng, 1995, <italic><tp:taxon-name><tp:taxon-name-part taxon-name-part-type="genus" reg="Huananpotamon">H.</tp:taxon-name-part><tp:taxon-name-part taxon-name-part-type="species" reg="lini">lini</tp:taxon-name-part></tp:taxon-name></italic> Cheng &amp; Li, and <italic><tp:taxon-name><tp:taxon-name-part taxon-name-part-type="genus" reg="Huananpotamon">H.</tp:taxon-name-part><tp:taxon-name-part taxon-name-part-type="species" reg="yiyangense">yiyangense</tp:taxon-name-part></tp:taxon-name></italic> Dai, Zhou &amp; Peng, 1995 in having slender <abbrev xmlns:xlink="http://www.w3.org/1999/xlink" xlink:title="male first gonopod" id="ABBRID0EACAI" xlink:type="simple">G1</abbrev> terminal segment, and elongated outer-distal angle of <abbrev xmlns:xlink="http://www.w3.org/1999/xlink" xlink:title="male first gonopod" id="ABBRID0EECAI" xlink:type="simple">G1</abbrev> terminal segment (Fig. <xref ref-type="fig" rid="F8">8</xref>). However, the <abbrev xmlns:xlink="http://www.w3.org/1999/xlink" xlink:title="male first gonopod" id="ABBRID0EMCAI" xlink:type="simple">G1</abbrev> terminal segment of <italic><tp:taxon-name><tp:taxon-name-part taxon-name-part-type="genus" reg="Huananpotamon">H.</tp:taxon-name-part><tp:taxon-name-part taxon-name-part-type="species" reg="koatenense">koatenense</tp:taxon-name-part></tp:taxon-name></italic> can be distinguished from its congeners by the following characters: inner margin of <abbrev xmlns:xlink="http://www.w3.org/1999/xlink" xlink:title="male first gonopod" id="ABBRID0E2CAI" xlink:type="simple">G1</abbrev> terminal segment slightly concave (Fig. <xref ref-type="fig" rid="F8">8A</xref>) (versus inner margin of terminal segment relatively straight in <italic><tp:taxon-name><tp:taxon-name-part taxon-name-part-type="genus" reg="Huananpotamon">H.</tp:taxon-name-part><tp:taxon-name-part taxon-name-part-type="species" reg="lichuanense">lichuanense</tp:taxon-name-part></tp:taxon-name></italic> and <italic><tp:taxon-name><tp:taxon-name-part taxon-name-part-type="genus" reg="Huananpotamon">H.</tp:taxon-name-part><tp:taxon-name-part taxon-name-part-type="species" reg="lini">lini</tp:taxon-name-part></tp:taxon-name></italic>; cf. <xref ref-type="bibr" rid="B12">Dai et al. 1995</xref>: fig. 3; <xref ref-type="bibr" rid="B3">Cheng et al. 2008</xref>: fig. 1; Fig. <xref ref-type="fig" rid="F8">8C, D</xref>), <abbrev xmlns:xlink="http://www.w3.org/1999/xlink" xlink:title="male first gonopod" id="ABBRID0EFEAI" xlink:type="simple">G1</abbrev> terminal segment with inner-distal angle relatively higher, globular in shape (Fig. <xref ref-type="fig" rid="F8">8A</xref>) (versus terminal segment with inner-distal angle relatively lower, somewhat blunt in <italic><tp:taxon-name><tp:taxon-name-part taxon-name-part-type="genus" reg="Huananpotamon">H.</tp:taxon-name-part><tp:taxon-name-part taxon-name-part-type="species" reg="angulatum">angulatum</tp:taxon-name-part></tp:taxon-name></italic>, <italic><tp:taxon-name><tp:taxon-name-part taxon-name-part-type="genus" reg="Huananpotamon">H.</tp:taxon-name-part><tp:taxon-name-part taxon-name-part-type="species" reg="lichuanense">lichuanense</tp:taxon-name-part></tp:taxon-name></italic>, and <italic><tp:taxon-name><tp:taxon-name-part taxon-name-part-type="genus" reg="Huananpotamon">H.</tp:taxon-name-part><tp:taxon-name-part taxon-name-part-type="species" reg="yiyangense">yiyangense</tp:taxon-name-part></tp:taxon-name></italic>; cf. <xref ref-type="bibr" rid="B10">Dai and Ng 1994</xref>: fig. 1; <xref ref-type="bibr" rid="B12">Dai et al. 1995</xref>: figs 1, 3; Fig. <xref ref-type="fig" rid="F8">8B–C, E</xref>), <abbrev xmlns:xlink="http://www.w3.org/1999/xlink" xlink:title="male first gonopod" id="ABBRID0E1FAI" xlink:type="simple">G1</abbrev> terminal segment with outer-distal angle relatively short (Fig. <xref ref-type="fig" rid="F8">8A</xref>) (versus terminal segment outer-distal angle relatively elongated in <italic><tp:taxon-name><tp:taxon-name-part taxon-name-part-type="genus" reg="Huananpotamon">H.</tp:taxon-name-part><tp:taxon-name-part taxon-name-part-type="species" reg="angulatum">angulatum</tp:taxon-name-part></tp:taxon-name></italic>, <italic><tp:taxon-name><tp:taxon-name-part taxon-name-part-type="genus" reg="Huananpotamon">H.</tp:taxon-name-part><tp:taxon-name-part taxon-name-part-type="species" reg="lichuanense">lichuanense</tp:taxon-name-part></tp:taxon-name></italic>, and <italic><tp:taxon-name><tp:taxon-name-part taxon-name-part-type="genus" reg="Huananpotamon">H.</tp:taxon-name-part><tp:taxon-name-part taxon-name-part-type="species" reg="yiyangense">yiyangense</tp:taxon-name-part></tp:taxon-name></italic>; cf. <xref ref-type="bibr" rid="B10">Dai and Ng 1994</xref>: fig. 1; <xref ref-type="bibr" rid="B12">Dai et al. 1995</xref>: figs 1, 3; Fig. <xref ref-type="fig" rid="F8">8B–C, E</xref>). Other differences existing in the external orbital teeth, epibranchial teeth, and vulva are listed in Table <xref ref-type="table" rid="T2">2</xref>. In this study, only one male specimen was collected, so we did not have enough specimens to analyze intraspecific variations and this matter may require further investigation.</p><table-wrap id="T2" position="float" orientation="portrait"><label>Table 2.</label><caption><p>Morphological differences among <italic><tp:taxon-name><tp:taxon-name-part taxon-name-part-type="genus" reg="Huananpotamon">Huananpotamon</tp:taxon-name-part><tp:taxon-name-part taxon-name-part-type="species" reg="koatenense">koatenense</tp:taxon-name-part></tp:taxon-name></italic>, and the other four species of <italic><tp:taxon-name><tp:taxon-name-part taxon-name-part-type="genus" reg="Huananpotamon">Huananpotamon</tp:taxon-name-part></tp:taxon-name></italic>, <italic><tp:taxon-name><tp:taxon-name-part taxon-name-part-type="genus" reg="Huananpotamon">H.</tp:taxon-name-part><tp:taxon-name-part taxon-name-part-type="species" reg="chongrenense">chongrenense</tp:taxon-name-part></tp:taxon-name></italic>, <italic><tp:taxon-name><tp:taxon-name-part taxon-name-part-type="genus" reg="Huananpotamon">H.</tp:taxon-name-part><tp:taxon-name-part taxon-name-part-type="species" reg="lini">lini</tp:taxon-name-part></tp:taxon-name></italic>, <italic><tp:taxon-name><tp:taxon-name-part taxon-name-part-type="genus" reg="Huananpotamon">H.</tp:taxon-name-part><tp:taxon-name-part taxon-name-part-type="species" reg="medium">medium</tp:taxon-name-part></tp:taxon-name></italic>, <italic><tp:taxon-name><tp:taxon-name-part taxon-name-part-type="genus" reg="Huananpotamon">H.</tp:taxon-name-part><tp:taxon-name-part taxon-name-part-type="species" reg="obtusum">obtusum</tp:taxon-name-part></tp:taxon-name></italic>, and <italic><tp:taxon-name><tp:taxon-name-part taxon-name-part-type="genus" reg="Huananpotamon">H.</tp:taxon-name-part><tp:taxon-name-part taxon-name-part-type="species" reg="ruijinense">ruijinense</tp:taxon-name-part></tp:taxon-name></italic>.</p></caption><table id="TID0EWAAI" rules="all"><tbody><tr><th rowspan="1" colspan="1">Character</th><th rowspan="1" colspan="1">External orbital tooth</th><th rowspan="1" colspan="1">Epibranchial tooth</th><th rowspan="1" colspan="1">Cleft between external orbital and epibranchial teeth</th><th rowspan="1" colspan="1">Vulva</th></tr><tr><td rowspan="1" colspan="1">
                        <italic>
                          <tp:taxon-name><tp:taxon-name-part taxon-name-part-type="genus" reg="Huananpotamon">H.</tp:taxon-name-part><tp:taxon-name-part taxon-name-part-type="species" reg="koatenense">koatenense</tp:taxon-name-part></tp:taxon-name>
                        </italic>
                      </td><td rowspan="1" colspan="1">Sharp (Fig. <xref ref-type="fig" rid="F4">4A</xref>)</td><td rowspan="1" colspan="1">Granular (Fig. <xref ref-type="fig" rid="F4">4A</xref>)</td><td rowspan="1" colspan="1">Shallow (Fig. <xref ref-type="fig" rid="F4">4A</xref>)</td><td rowspan="1" colspan="1">Ovate (Fig. <xref ref-type="fig" rid="F6">6B</xref>)</td></tr><tr><td rowspan="1" colspan="1"><italic><tp:taxon-name><tp:taxon-name-part taxon-name-part-type="genus" reg="Huananpotamon">H.</tp:taxon-name-part><tp:taxon-name-part taxon-name-part-type="species" reg="angulatum">angulatum</tp:taxon-name-part></tp:taxon-name></italic> (cf. Dai &amp; Ng, 1994: fig. 1)</td><td rowspan="1" colspan="1">Sharp</td><td rowspan="1" colspan="1">Granular</td><td rowspan="1" colspan="1">Shallow</td><td rowspan="1" colspan="1">Ovate</td></tr><tr><td rowspan="1" colspan="1"><italic><tp:taxon-name><tp:taxon-name-part taxon-name-part-type="genus" reg="Huananpotamon">H.</tp:taxon-name-part><tp:taxon-name-part taxon-name-part-type="species" reg="lichuanense">lichuanense</tp:taxon-name-part></tp:taxon-name></italic> (cf. <xref ref-type="bibr" rid="B12">Dai et al., 1995</xref>: fig. 3)</td><td rowspan="1" colspan="1">Acutely sharp</td><td rowspan="1" colspan="1">Granular</td><td rowspan="1" colspan="1">Shallow</td><td rowspan="1" colspan="1">Widely ovate</td></tr><tr><td rowspan="1" colspan="1"><italic><tp:taxon-name><tp:taxon-name-part taxon-name-part-type="genus" reg="Huananpotamon">H.</tp:taxon-name-part><tp:taxon-name-part taxon-name-part-type="species" reg="lini">lini</tp:taxon-name-part></tp:taxon-name></italic> (cf. <xref ref-type="bibr" rid="B3">Cheng et al., 2008</xref>: fig. 1)</td><td rowspan="1" colspan="1">Acutely sharp</td><td rowspan="1" colspan="1">Rounded</td><td rowspan="1" colspan="1">Deep, U-shaped</td><td rowspan="1" colspan="1">Widely ovate</td></tr><tr><td rowspan="1" colspan="1"><italic><tp:taxon-name><tp:taxon-name-part taxon-name-part-type="genus" reg="Huananpotamon">H.</tp:taxon-name-part><tp:taxon-name-part taxon-name-part-type="species" reg="yiyangense">yiyangense</tp:taxon-name-part></tp:taxon-name></italic> (cf. <xref ref-type="bibr" rid="B12">Dai et al., 1995</xref>: fig. 1)</td><td rowspan="1" colspan="1">Acutely sharp</td><td rowspan="1" colspan="1">Rounded</td><td rowspan="1" colspan="1">Shallow</td><td rowspan="1" colspan="1">Ovate</td></tr></tbody></table></table-wrap></tp:treatment-sec><ref-list><ref id="B23"><mixed-citation xmlns:xlink="http://www.w3.org/1999/xlink" xlink:type="simple"><person-group><name name-style="western"><surname>Ng</surname><given-names>PKL</given-names></name><name name-style="western"><surname>Guinot</surname><given-names>D</given-names></name><name name-style="western"><surname>Davie</surname><given-names>PJ</given-names></name></person-group> (<year>2008</year>) <article-title>Systema Brachyurorum: Part I. An annotated checklist of extant brachyuran crabs of the world.</article-title><source>The Raffles Bulletin of Zoology</source><volume>17</volume>: <fpage>1</fpage>–<lpage>286</lpage>.</mixed-citation></ref><ref id="B1"><mixed-citation xmlns:xlink="http://www.w3.org/1999/xlink" xlink:type="simple"><person-group><name name-style="western"><surname>Bott</surname><given-names>R</given-names></name></person-group> (<year>1967</year>) <article-title>Potamiden aus Ost-Asien (<italic><tp:taxon-name><tp:taxon-name-part taxon-name-part-type="genus">Parapotamon</tp:taxon-name-part></tp:taxon-name></italic> De Man, <italic><tp:taxon-name><tp:taxon-name-part taxon-name-part-type="genus">Sinopotamon</tp:taxon-name-part></tp:taxon-name></italic> n. gen., <italic><tp:taxon-name><tp:taxon-name-part taxon-name-part-type="genus">Candidiopotamon</tp:taxon-name-part></tp:taxon-name></italic> n. gen., <italic><tp:taxon-name><tp:taxon-name-part taxon-name-part-type="genus">Geothelphusa</tp:taxon-name-part></tp:taxon-name></italic> Stimpson).</article-title><source>Senckenbergiana biologica</source><volume>48</volume>: <fpage>203</fpage>–<lpage>220</lpage>.</mixed-citation></ref><ref id="B7"><mixed-citation xmlns:xlink="http://www.w3.org/1999/xlink" xlink:type="simple"><person-group><name name-style="western"><surname>Dai</surname><given-names>AY</given-names></name></person-group> (<year>1999</year>) <source>Fauna Sinica: <tp:taxon-name><tp:taxon-name-part taxon-name-part-type="phylum">Arthropoda</tp:taxon-name-part></tp:taxon-name><tp:taxon-name><tp:taxon-name-part taxon-name-part-type="subphylum">Crustacea</tp:taxon-name-part></tp:taxon-name><tp:taxon-name><tp:taxon-name-part taxon-name-part-type="class">Malacostraca</tp:taxon-name-part></tp:taxon-name><tp:taxon-name><tp:taxon-name-part taxon-name-part-type="order">Decapoda</tp:taxon-name-part></tp:taxon-name><tp:taxon-name><tp:taxon-name-part taxon-name-part-type="family">Parathelphusidae</tp:taxon-name-part></tp:taxon-name><tp:taxon-name><tp:taxon-name-part taxon-name-part-type="family">Potamidae</tp:taxon-name-part></tp:taxon-name>.</source><publisher-name>Science Press</publisher-name>, <publisher-loc>Beijing, China</publisher-loc>, <size units="page">501 pp</size>. [In Chinese with English summary]</mixed-citation></ref><ref id="B10"><mixed-citation xmlns:xlink="http://www.w3.org/1999/xlink" xlink:type="simple"><person-group><name name-style="western"><surname>Dai</surname><given-names>AY</given-names></name><name name-style="western"><surname>Ng</surname><given-names>PKL</given-names></name></person-group> (<year>1994</year>) <article-title>Establishment of a new genus of freshwater crab, <italic><tp:taxon-name><tp:taxon-name-part taxon-name-part-type="genus">Huananpotamon</tp:taxon-name-part></tp:taxon-name></italic> (<tp:taxon-name><tp:taxon-name-part taxon-name-part-type="subphylum">Crustacea</tp:taxon-name-part></tp:taxon-name>: <tp:taxon-name><tp:taxon-name-part taxon-name-part-type="order">Decapoda</tp:taxon-name-part></tp:taxon-name>: <tp:taxon-name><tp:taxon-name-part taxon-name-part-type="infraorder">Brachyura</tp:taxon-name-part></tp:taxon-name>: <tp:taxon-name><tp:taxon-name-part taxon-name-part-type="family">Potamidae</tp:taxon-name-part></tp:taxon-name>) from southern China.</article-title><source>The Raffles Bulletin of Zoology</source><volume>42</volume>: <fpage>657</fpage>–<lpage>661</lpage>.</mixed-citation></ref><ref id="B12"><mixed-citation xmlns:xlink="http://www.w3.org/1999/xlink" xlink:type="simple"><person-group><name name-style="western"><surname>Dai</surname><given-names>AY</given-names></name><name name-style="western"><surname>Zhou</surname><given-names>XM</given-names></name><name name-style="western"><surname>Dong</surname><given-names>WP</given-names></name></person-group> (<year>1995</year>) <article-title>On seven new species of freshwater crab of the genus <italic><tp:taxon-name><tp:taxon-name-part taxon-name-part-type="genus">Huananpotamon</tp:taxon-name-part></tp:taxon-name></italic> Dai &amp; Ng, 1994 (<tp:taxon-name><tp:taxon-name-part taxon-name-part-type="subphylum">Crustacea</tp:taxon-name-part></tp:taxon-name>: <tp:taxon-name><tp:taxon-name-part taxon-name-part-type="order">Decapoda</tp:taxon-name-part></tp:taxon-name>: <tp:taxon-name><tp:taxon-name-part taxon-name-part-type="infraorder">Brachyura</tp:taxon-name-part></tp:taxon-name>: <tp:taxon-name><tp:taxon-name-part taxon-name-part-type="family">Potamidae</tp:taxon-name-part></tp:taxon-name>) from Jiangxi Province, Southern China.</article-title><source>The Raffles Bulletin of Zoology</source><volume>43</volume>: <fpage>417</fpage>–<lpage>433</lpage>.</mixed-citation></ref><ref id="B3"><mixed-citation xmlns:xlink="http://www.w3.org/1999/xlink" xlink:type="simple"><person-group><name name-style="western"><surname>Cheng</surname><given-names>YZ</given-names></name><name name-style="western"><surname>Li</surname><given-names>LS</given-names></name><name name-style="western"><surname>Lin</surname><given-names>CX</given-names></name><name name-style="western"><surname>Li</surname><given-names>YS</given-names></name><name name-style="western"><surname>Fang</surname><given-names>YY</given-names></name><name name-style="western"><surname>Jiang</surname><given-names>DW</given-names></name><name name-style="western"><surname>Huang</surname><given-names>CY</given-names></name><name name-style="western"><surname>Zhou</surname><given-names>AP</given-names></name><name name-style="western"><surname>Zhang</surname><given-names>X</given-names></name></person-group> (<year>2008</year>) <article-title>Two new species of <italic><tp:taxon-name><tp:taxon-name-part taxon-name-part-type="genus">Huananpotamon</tp:taxon-name-part></tp:taxon-name></italic> as the second intermediate host of <italic><tp:taxon-name><tp:taxon-name-part taxon-name-part-type="genus">Paragonimus</tp:taxon-name-part><tp:taxon-name-part taxon-name-part-type="species">skriabini</tp:taxon-name-part></tp:taxon-name></italic> (<tp:taxon-name><tp:taxon-name-part taxon-name-part-type="order">Decapoda</tp:taxon-name-part></tp:taxon-name>:<tp:taxon-name><tp:taxon-name-part taxon-name-part-type="family">Potamidae</tp:taxon-name-part></tp:taxon-name>).</article-title><source>Chinese Journal of Zoonoses</source><volume>24</volume>: <fpage>885</fpage>–<lpage>889</lpage>. [in Chinese with English abstract]</mixed-citation></ref></ref-list></tp:taxon-treatment>
